# Supplementary material for: Phenotypic Heterogeneity of Variably Protease-Sensitive Prionopathy: A Report of Three Cases Carrying Different Genotypes at PRNP Codon 129
Source: Viruses. 2022 Feb 10;14(2):367. doi: 10.3390/v14020367 (PMC8879235; doi:10.3390/v14020367)
Supplement: Supplementary file 1 [file viruses-14-00367-s001.zip]

Archive with 1 entries (1 files):
- viruses-1520307-supplementary.pdf
